# Supplementary material for: Rethinking Probability of Success as Bayes Utility
Source: Biom J. 2025 Jul 14;67(4):e70067. doi: 10.1002/bimj.70067 (PMC12260142; doi:10.1002/bimj.70067)
Supplement: Supplementary file 1 — Supporting File 1: bimj70067‐sup‐0001‐Datacode.zip. [file BIMJ-67-e70067-s001.zip]

Archive with 13 entries (12 files):
- Code/
- __MACOSX/._Code
- Code/.Rhistory
- Code/.DS_Store
- __MACOSX/Code/._.DS_Store
- Code/reproduce_results.pdf
- Code/reproduce_results.qmd
- __MACOSX/Code/._reproduce_results.qmd
- Code/README.txt
- __MACOSX/Code/._README.txt
- Code/uPoS_functions.R
- __MACOSX/Code/._uPoS_functions.R
- Code/uPoS.RData
