# Supplementary material for: Rethinking Probability of Success as Bayes Utility
Source: Biom J. 2025 Jul 14;67(4):e70067. doi: 10.1002/bimj.70067 (PMC12260142; doi:10.1002/bimj.70067)
Supplement: Supplementary file 1 — Supporting File 1: bimj70067‐sup‐0001‐Datacode.zip. [file BIMJ-67-e70067-s001.zip › Code/reproduce_results.qmd]

---
title: "Supplementary material :: Reproduction of results"
author: "Fulvio De Santis, Stefania Gubbiotti, Francesco Mariani"
format: pdf
editor: visual
---

## Rethinking probability of success as Bayes utility

#### Description

<!--# This Quarto file is part of the Supplementary Material of the paper F. De Santis, S. Gubbiotti, F. Mariani. (2025) Rethinking probability of success as Bayes utility. In this tutorial, we provide guidelines and codes to simulate values of $e_n^a, e_n^b, e_n^c, u_n$ and of the related optimal sample sizes, by using the R functions provided in the file uPoS_functions.R. By rendering this document, the user obtains a camera-ready file reproduce_results.pds containing all tables and figures provided in the paper. -->

We replicate here the application study of **Section 3 -** **Application to clinical trials: the normal case** of the paper and report all the results provided in **Tables 1-6** and **Figures 1-2**.

#### <!--# Required libraries  -->

```{r start, echo = F}
set.seed(888)
```

```{r, message=FALSE, warning=FALSE, echo = F}
require("sn")
require("truncnorm")
require("EnvStats")
require("invgamma")
require("knitr")
```

#### <!--# Design parameters  -->

```{r parameters, echo = F}
theta_0 = 0
sigmasq = 4
alpha = 0.05
M = 10000
U = 1000
```

#### <!--# Upload the main functions -->

```{r}
source("uPoS_functions.R")
```

\newpage

### Tables

**Table 1** Values of $e^j_n$, $j = a, b, c$ and $u_n$ for several design scenarios, with $\sigma^2 = 4$, under different design prior assumptions:

-   (rows 1:6) point-mass design prior, i.e. normal prior with $n_d = \infty$, for $\theta_d= 0.198,0.372,0,545$

-   (rows 7:24) normal design prior with $\theta_d = 0.198, 0.372, 0.545$ for $n_d = 15,46,165$ and $n = 100,500$

-   (rows 25:30) skew normal design prior with $\theta_d = 0.198$ for $n_d = 15,46,165$ and $\lambda = 1$

-   (rows 31:36) truncated normal design prior with $\theta_d = 0.198$ for $n_d = 15,46,165$ and $\theta_L = 0, \theta_U = \infty$

```{r normal, cache = F, echo = F, warning=FALSE}

# Point mass and Normal design prior :: Table 1 (rows 1:24)

# Point mass parameters configuration:

th_d_vec = c(0.198,0.372,0.545)
n_d  = Inf
n_vec    = c(100,500)

des_par = expand.grid(n_vec, th_d_vec, n_d)
colnames(des_par) = c("n", "th_d","n_d")

t1_pm = t(apply(des_par, 1, function(x){t1_row_fun(th_d = x[2], n_d = n_d, n = x[1])}))

t1_pm = cbind("Point mass", des_par,round(t1_pm,3))

colnames(t1_pm)[1] = "Design prior"

# parameters configuration:

th_d_vec = c(0.198,0.372,0.545)
n_d_vec  = c(15, 46, 165)
n_vec    = c(100,500)

des_par = expand.grid(n_vec, n_d_vec, th_d_vec)
colnames(des_par) = c("n", "n_d", "th_d")

t1_n = t(apply(des_par, 1, function(x){t1_row_fun(th_d = x[3], n_d = x[2], n = x[1])}))

t1_n = cbind("Normal", des_par,round(t1_n,3))

colnames(t1_n)[1] = "Design prior"
```

```{r t1_sn, cache = F, echo = F, warning=FALSE}

# Skew Normal design prior :: Table 1 (rows 25:30)

# parameters configuration:

th_d_vec = c(0.198)
n_d_vec  = c(15, 46, 165)
n_vec    = c(100,500)

des_par = expand.grid(n_vec, th_d_vec, n_d_vec)
colnames(des_par) = c("n", "th_d","n_d")

t1_sn = t(apply(des_par, 1, function(x){
                    t1_row_sn_fun(th_d = x[2], n_d = x[3], lambda = 1, n = x[1])}))

t1_sn = cbind("Skew Normal",des_par,round(t1_sn,3))
colnames(t1_sn)[1] = "Design prior"
```

```{r t1_tn,cache = F, eval = T, echo = F, warning=FALSE}

# Truncated Normal design prior :: Table 1 (rows 31:36)

# parameters configuration:

des_par = expand.grid(n_vec, th_d_vec, n_d_vec)
colnames(des_par) = c("n", "th_d","n_d")

t1_tn = t(apply(des_par, 1, function(x){
                    t1_row_tn_fun(th_d = x[2], n_d = x[3], 
                                  thetaL = 0, thetaU = Inf, n = x[1])}))

t1_tn = cbind("Truncated Normal",des_par,round(t1_tn,3))
colnames(t1_tn)[1] = "Design prior"
```

```{r t1display, eval = T, echo = F, warning=FALSE}
t1 = rbind(t1_pm,t1_n,t1_sn,t1_tn)
# re-orginize columns to retrieve the Table 1 of the paper
t1 <- t1[, c("Design prior", "th_d", "n_d", "pi0", "n", "eA", "eB", "eC", "u")]
# re-organize Table 1 to retrieve the one of the paper
kable(t1, format = "markdown", row.names = T)
```

\newpage

**Table 2** Optimal sample sizes $n^\star_j$ , $j = a, b, c, u$, for several design scenarios, given the thresholds $\epsilon_u =\epsilon_b = 0.8$ and $\epsilon_a = \epsilon_c = 0.8 p_1$.

-   (rows 1:3) point-mass design prior, i.e. normal prior with $n_d = \infty$, for $\theta_d=0.198,0.372,0,545$

-   (rows 4:12) normal design prior with $\theta_d = 0.198, 0.372, 0.545$ for $n_d = 15,46,165$

-   (rows 13:15) skew normal design prior with $\theta_d = 0.198$ for $n_d = 15,46,165$ and $\lambda = 1$

-   (rows 16:18) truncated normal design prior with $\theta_d = 0.198$ for $n_d = 15,46,165$ and $\theta_L = 0, \theta_U = \infty$

```{r t2, cache = F, echo = F, warning=FALSE}

# Point mass and Normal design prior :: Table 2 (rows 1:12)

# Point mass parameters configuration:

th_d_vec = c(0.198,0.372,0.545)
n_d_vec  = c(Inf)

des_par = expand.grid(th_d_vec, n_d_vec)

colnames(des_par) = c("th_d","n_d")

t2_pm = t(apply(des_par, 1, function(x){t2_row_fun(th_d = x[1], n_d = x[2], 
                                                   nmax = 700)}))

t2_pm = cbind( "Point Mass", des_par, t2_pm)

colnames(t2_pm)[1] = "Design prior"

# Normal parameters configuration:

th_d_vec = c(0.198,0.372,0.545)
n_d_vec  = c(15, 46, 165)

des_par = expand.grid(n_d_vec, th_d_vec)
colnames(des_par) = c("n_d", "th_d")

t2_n = t(apply(des_par, 1, function(x){t2_row_fun(th_d = x[2], n_d = x[1], 
                                                  nmax = 1200)}))

t2_n = cbind( "Normal", des_par, t2_n)

colnames(t2_n)[1] = "Design prior"

```

```{r t2_sn, cache = F, echo = F, warning=FALSE}

# Skew normal design prior :: Table 2 (rows 13:15)

# Parameters configuration:

th_d_vec = c(0.198)
n_d_vec  = c(15, 46, 165)

des_par = expand.grid(n_d_vec, th_d_vec)
colnames(des_par) = c("n_d", "th_d")

t2_sn = t(apply(des_par, 1, function(x){t2_row_sn_fun(th_d = x[2], n_d = x[1], 
                                                  lambda = 1, nmax = 500)}))


t2_sn = cbind( "Skew Normal", des_par, t2_sn)

colnames(t2_sn)[1] = "Design prior"
```

```{r t2_tn, cache = F, echo = F, warning=FALSE}

# Truncated normal design prior :: Table 2 (rows 16:18)

# Parameters configuration:

th_d_vec = c(0.198)
n_d_vec  = c(15, 46, 165)

des_par = expand.grid(n_d_vec, th_d_vec)
colnames(des_par) = c("n_d", "th_d")

t2_tn = t(apply(des_par, 1, function(x){t2_row_tn_fun(th_d = x[2], n_d = x[1], 
                                                  thetaL = 0, thetaU = Inf,
                                                  nmax = 1200)}))


t2_tn = cbind( "Truncated Normal", des_par, t2_tn)

colnames(t2_tn)[1] = "Design prior"
```

```{r t2display, echo = F, warning=FALSE}
t2 = rbind(t2_pm, t2_n,t2_sn,t2_tn)
# re-orginize columns to retrieve the Table 2 of the paper
t2 <- t2[, c("Design prior", "th_d", "n_d", "pi0", "nA", "nB", "nC", "nU")]
kable(t2, format = "markdown", row.names = T)
```

\newpage

**Table 3** Values of $u_{n^\star}$ wrt $e_{n^\star}$, $j = a, b, c$, computed at $n^\star = 179$ (such that $\eta_{n^\star}(0.372) = 0.80$, for different design priors with $\theta_d = 0.198, 0.372$ and several choices of $n_d$.

-   (rows 1:5) normal design prior with $\theta_d = 0.198$ and (rows 16:20) $\theta_d = 0.545$ for $n_d = 10,20,50,100,200$ for $n^\star = 180$

-   (rows 6:10) skew normal design prior with $\theta_d = 0.198$ and (rows 21:25) $\theta_d = 0.545$ for $n_d = 10,20,50,100,200$ and $\lambda = 1$

-   (rows 11:15) truncated normal design prior with $\theta_d = 0.198$ and (rows 26:30) $\theta_d = 0.545$ for $n_d = 10,20,50,100,200$ and $\theta_L = 0, \theta_U = \infty$

```{r t3, cache = F, echo = F, warning=FALSE}

# Normal design prior :: Table 3 (rows 1:5 and 16:20)

# parameters configuration:

th_d_vec = c(0.198, 0.372)

n_d_vec = c(10, 20, 50, 100, 200)

des_par = expand.grid(n_d_vec, th_d_vec)
colnames(des_par) = c("n_d","th_d")

t3_n = t(apply(des_par, 1, function(x){
                    t3_row_fun(th_d = x[2], n_d = x[1], n = 179)}))

t3_n = cbind("Normal", des_par,round(t3_n,3))
colnames(t3_n)[1] = "Design prior"
```

```{r t3_sn, cache = F, echo = F, warning=FALSE}

# Skew normal design prior :: Table 3 (rows 6:10 and 21:25)

# parameters configuration:

th_d_vec = c(0.198, 0.372)

n_d_vec = c(10, 20, 50, 100, 200)

des_par = expand.grid(n_d_vec, th_d_vec)
colnames(des_par) = c("n_d","th_d")

t3_sn = t(apply(des_par, 1, function(x){
                    t3_row_sn_fun(th_d = x[2], n_d = x[1],
                                  lambda = 1, n = 179)}))

t3_sn = cbind("Skew normal", des_par,round(t3_sn,3))
colnames(t3_sn)[1] = "Design prior"
```

```{r t3_tn, cache = F, echo = F, warning=FALSE}

# Truncated normal design prior :: Table 3 (rows 11:15 and 26:30)

# parameters configuration:

th_d_vec = c(0.198, 0.372)

n_d_vec = c(10, 20, 50, 100, 200)

des_par = expand.grid(n_d_vec, th_d_vec)
colnames(des_par) = c("n_d","th_d")

t3_tn = t(apply(des_par, 1, function(x){
                    t3_row_tn_fun(th_d = x[2], n_d = x[1], n = 179)}))

t3_tn = cbind("Truncated normal", des_par,round(t3_tn,3))
colnames(t3_tn)[1] = "Design prior"
```

```{r, echo = F, warning=FALSE}
# Re-organize rows and columns to retrieve Table 3 of the paper
t3 = rbind(t3_n[1:5,],t3_sn[1:5,],t3_tn[1:5,],
           t3_n[6:10,],t3_sn[6:10,],t3_tn[6:10,])

t3 <- t3[, c("Design prior", "th_d", "n_d", "pi0", "u", "u - eA", "u - eB", "u - eC")]
rownames(t3) <- 1:nrow(t3)
kable(t3, format = "markdown", row.names = T)
```

\newpage

**Table 4** Values of $e_n^j$, $j = a,b,c$ and $u_n$ for a normal design prior centered on $\theta_d = 0.198$, assuming unknown variance, $\sigma^2 \sim IG(16,60)$.

```{r t4, cache = F, echo = F, warning=FALSE}

# Unknown variance :: Table 4

# parameters configuration:

th_d_vec = c(0.198)

n_d_vec = c(15, 46, 165)

n_vec = c(100, 500)

des_par = expand.grid(n_vec, th_d_vec, n_d_vec)
colnames(des_par) = c("n","th_d", "n_d")

t4 = t(apply(des_par, 1, function(x){
                    t4_row_fun(th_d = x[2], n_d = x[3], n = x[1])}))

t4 = cbind("Normal", des_par,round(t4,3))

colnames(t4)[1] = "Design prior"
```

```{r t4display, echo = F, warning=FALSE}
# re-orginize columns to retrieve the Table 4 of the paper
t4 <- t4[, c("Design prior", "th_d", "n_d", "pi0", "n", "eA", "eB", "eC", "u")]

kable(t4, format = "markdown", row.names = T)
```

\newpage

**Table 5** Values of $e_n^j$, $j = a,b,c$ and $u_n$ given $n = 100,500$, using as design prior a mixture of two normal densities: $\pi_0^m(\cdot)$ centered on \$\\theta_0 = 0\$ with $n_d = 165$ and $\pi_1^m(\cdot)$ centered on 0.545 with $n_d = 46$, with several choices of the weights $w_0$, $w_1$.

```{r t5, cache = F, echo = F, warning=FALSE}

# Mixture of normals :: Table 5

# parameters configuration:

th_d = 0.545

n_d_0 = 165

n_d_1 = 46 

n_vec = c(100, 500)

w_0_vec = c(0.25, 0.5, 0.75)

des_par = expand.grid(n_vec, w_0_vec, th_d, n_d_0, n_d_1)
colnames(des_par) = c("n","w_0", "th_d", "n_d_0", "n_d_1")

t5 = t(apply(des_par, 1, function(x){
                    t5_row_fun(th_d = x[3], n_d0 = x[4], 
                               n_d1 = x[5], w_0 = x[2], n = x[1])}))

t5 = cbind(des_par[,c(1,2)],round(t5,3))
```

```{r t5display, echo = F, warning=FALSE}
# re-orginize columns to retrieve the Table 5 of the paper
t5 <- t5[, c("w_0", "pi0", "n", "eA", "eB", "eC", "u")]

kable(t5, type = "markdown", row.names = T)
```

\newpage

**Table 6** Optimal sample sizes $n_j^\star$, $j = a, b, c, u$, using as design prior a mixture of two normal densities: $\pi_0^m(\cdot)$ centered on $\theta_0 = 0$ with $n_d = 165$ and $\pi_1^m(\cdot)$ centered on 0.545 with $n_d = 46$, with several choices of the weights $w_0$, $w_1$ and with thresholds $\epsilon_u=\epsilon_b=0.8$, $\epsilon_a=\epsilon_c=0.8 p_1$.

```{r t6, cache = F, echo = F, warning=FALSE}

# Mixture of normals - optimal sample sizes :: Table 6

# parameters configuration:

th_d = 0.545

n_d_0 = 165

n_d_1 = 46 

w_0_vec = c(0.25, 0.5, 0.75)

des_par = expand.grid(w_0_vec, th_d, n_d_0, n_d_1)
colnames(des_par) = c("w_0", "th_d", "n_d_0", "n_d_1")

t6 = t(apply(des_par, 1, function(x){
                    t6_row_fun(th_d = x[2], n_d0 = x[3], 
                               n_d1 = x[4], w_0 = x[1], nmin = 100, nmax = 4000)}))

t6 = cbind(des_par,round(t6,3))
```

```{r t6display, echo = F, warning=FALSE}
# re-orginize columns to retrieve the Table 6 of the paper
t6 <- t6[, c("w_0", "pi0", "nA", "nB", "nC", "nU")]

kable(t6, type = "markdown", row.names = T)
```

\newpage

### Figures

**Figure 1** (Left panels) Plots of conventional normal prior densities centered on 0.198, 0.372, 0.545 respectively, with $n_d = 46$. (Right panels) Plots of $\eta_n(\theta_d)$, $e_n^a$, $e_n^b$, $e_n^c$, $u_n$ as functions of $n$.

```{r fig1, fig.width=10, cache = F, echo = F, warning=FALSE}

## case 1

n_d = 46; th_d = 0.198

pi0 = pnorm(theta_0, mean = th_d, sd = sqrt(sigmasq/n_d))
pi1 = 1-pi0

theta_sim = rnorm(M,th_d,sqrt(sigmasq/n_d))

nseq = seq(10,2000,10) 

eAseq = c()
eBseq = c()
eCseq = c()
useq  = c()

for( i in 1:length(nseq)){
  
  eta_sim = sapply(theta_sim, eta_n, n = nseq[i])
  
  eA = mean(eta_sim * c(theta_sim > theta_0))
  eB = eA / pi1
  eC = mean(eta_sim)
  u  = mean( (1-eta_sim)*c(theta_sim <= theta_0) + eta_sim * c(theta_sim > theta_0))
  
  eAseq = c(eAseq,eA)
  eBseq = c(eBseq,eB)
  eCseq = c(eCseq,eC)
  useq = c(useq,u)
}

par(mfrow = c(1,2))
curve(dnorm(x,mean = th_d, sd = sqrt(sigmasq/n_d)), -0.6, 1.2, xlab = expression(theta),
      ylab = "density", ylim = c(0,2))
xx = seq(-.6,0,length.out = 100)
polygon(x = c(xx, rev(xx)),y =c(dnorm(xx,mean = th_d, sd = sqrt(sigmasq/n_d)),rep(0, length(xx))),col = "grey", border = "grey", lty = 2)
abline(v = 0, lty = 2)
text(-0.5,0.4,expression(paste(p[0],"= 0.25")))
box()

plot(nseq,eAseq, type="l", ylim = c(0,1), 
     lty = 4, ylab = "", xlab = "n")
points(nseq,eBseq, type="l", ylim = c(0,1), lty = 2)
points(nseq,eCseq, type="l", ylim = c(0,1), lty = 3)
points(nseq,useq, type="l", ylim = c(0,1), lty = 1)
points(nseq,eta_n(th_d,nseq), type="l", ylim = c(0,1), lty = 1, col = "grey")


## case 2

n_d = 46; th_d = 0.372

pi0 = pnorm(theta_0, mean = th_d, sd = sqrt(sigmasq/n_d))
pi1 = 1-pi0

theta_sim = rnorm(M,th_d,sqrt(sigmasq/n_d))

nseq = seq(10,2000,10) 

eAseq = c()
eBseq = c()
eCseq = c()
useq  = c()

for( i in 1:length(nseq)){
  
  eta_sim = sapply(theta_sim, eta_n, n = nseq[i])
  
  eA = mean(eta_sim * c(theta_sim > theta_0))
  eB = eA / pi1
  eC = mean(eta_sim)
  u  = mean( (1-eta_sim)*c(theta_sim <= theta_0) + eta_sim * c(theta_sim > theta_0))
  
  eAseq = c(eAseq,eA)
  eBseq = c(eBseq,eB)
  eCseq = c(eCseq,eC)
  useq = c(useq,u)
}

par(mfrow = c(1,2))
curve(dnorm(x,mean = th_d, sd = sqrt(sigmasq/n_d)), -0.6, 1.2, xlab = expression(theta),
      ylab = "density", ylim = c(0,2))
xx = seq(-.6,0,length.out = 100)
polygon(x = c(xx, rev(xx)),y =c(dnorm(xx,mean = th_d, sd = sqrt(sigmasq/n_d)),rep(0, length(xx))),col = "grey", border = "grey", lty = 2)
abline(v = 0, lty = 2)
text(-0.5,0.4,expression(paste(p[0],"= 0.10")))
box()

plot(nseq,eAseq, type="l", ylim = c(0,1), 
     lty = 4, ylab = "", xlab = "n")
points(nseq,eBseq, type="l", ylim = c(0,1), lty = 2)
points(nseq,eCseq, type="l", ylim = c(0,1), lty = 3)
points(nseq,useq, type="l", ylim = c(0,1), lty = 1)
points(nseq,eta_n(th_d,nseq), type="l", ylim = c(0,1), lty = 1, col = "grey")


## case 3

n_d = 46; th_d = 0.545

pi0 = pnorm(theta_0, mean = th_d, sd = sqrt(sigmasq/n_d))
pi1 = 1-pi0

theta_sim = rnorm(M,th_d,sqrt(sigmasq/n_d))

nseq = seq(10,2000,10) 

eAseq = c()
eBseq = c()
eCseq = c()
useq  = c()

for( i in 1:length(nseq)){
  
  eta_sim = sapply(theta_sim, eta_n, n = nseq[i])
  
  eA = mean(eta_sim * c(theta_sim > theta_0))
  eB = eA / pi1
  eC = mean(eta_sim)
  u  = mean( (1-eta_sim)*c(theta_sim <= theta_0) + eta_sim * c(theta_sim > theta_0))
  
  eAseq = c(eAseq,eA)
  eBseq = c(eBseq,eB)
  eCseq = c(eCseq,eC)
  useq = c(useq,u)
}

par(mfrow = c(1,2))
curve(dnorm(x,mean = th_d, sd = sqrt(sigmasq/n_d)), -0.6, 1.2, xlab = expression(theta),
      ylab = "density", ylim = c(0,2))
xx = seq(-.6,0,length.out = 100)
polygon(x = c(xx, rev(xx)),y =c(dnorm(xx,mean = th_d, sd = sqrt(sigmasq/n_d)),rep(0, length(xx))),col = "grey", border = "grey", lty = 2)
abline(v = 0, lty = 2)
text(-0.5,0.4,expression(paste(p[0],"= 0.03")))
box()

plot(nseq,eAseq, type="l", ylim = c(0,1), 
     lty = 4, ylab = "", xlab = "n")
points(nseq,eBseq, type="l", ylim = c(0,1), lty = 2)
points(nseq,eCseq, type="l", ylim = c(0,1), lty = 3)
points(nseq,useq, type="l", ylim = c(0,1), lty = 1)
points(nseq,eta_n(th_d,nseq), type="l", ylim = c(0,1), lty = 1, col = "grey")

```

\newpage

**Figure 2** (Left panels) Plots of densities of mixtures of two normal priors $\pi_0^m(\cdot)$ centered on $\theta_0 = 0$ with $n_d=165$ and $\pi_1^m(\cdot)$ centered on $\theta_0 = 0.545$ with $n_d=46$ with weights respectively (i) $w_0 = 0.25$, $w_1 = 0.75$; (ii) $w_0 = w_1 = 0.5$; (iii) $w_0 = 0.75, w_1 = 0.25$. (Right panels) Plots of $\eta_n(\theta_d)$, $e_n^a$, $e_n^b$, $e_n^c$, $u_n$ as functions of $n$.

```{r fig2, fig.width=10,cache = F, echo = F, warning=FALSE}

th_d = 0.545; n_d0 = 165; n_d1 = 46

## case 1

w_0 = 0.25; w_1 = 1-w_0

nmin = 1; nmax = 2000
nseq = nmin:nmax

cp0 = rnorm(M*w_0,theta_0,sqrt(sigmasq/n_d0))
cp1 = rnorm(M*w_1,th_d,sqrt(sigmasq/n_d1))
theta_sim = c(cp0,cp1)

pi0 = mean(c(theta_sim <= theta_0))
pi1 = 1-pi0

eAseq = c()
eBseq = c()
eCseq = c()
useq  = c()

for(i in 1:length(nseq)){
  
  eta_sim = sapply(theta_sim, eta_n, n = nseq[i])
  
  eA = mean(eta_sim * c(theta_sim > theta_0))
  eB = eA / pi1
  eC = mean(eta_sim)
  u  = mean( (1-eta_sim)*c(theta_sim <= theta_0) + eta_sim * c(theta_sim > theta_0))
  
  eAseq = c(eAseq,eA)
  eBseq = c(eBseq,eB)
  eCseq = c(eCseq,eC)
  useq  = c(useq,u)
}

par(mfrow = c(1,2))

curve(dnormMix(x, mean1 = theta_0, sd1 = sqrt(sigmasq/n_d0), 
                  mean2 = th_d, sd2 = sqrt(sigmasq/n_d1), p.mix = c(w_1)), 
      xlim = c(-.6,1.2), ylim = c(0,2), xlab = expression(theta), ylab = "density")

xx = seq(-.6,0,length.out = 100)
polygon(x = c(xx, rev(xx)),
        y =c(dnormMix(xx, mean1 = theta_0, sd1 = sqrt(sigmasq/n_d0), 
                      mean2 = th_d, sd2 = sqrt(sigmasq/n_d1), p.mix = c(w_1)),rep(0, length(xx))),
        col = "grey", border = "grey", lty = 2)
abline(v = 0, lty = 2)
text(-0.5,0.4,expression(paste(p[0],"= 0.15")))


plot(nseq,eAseq, type="l", ylim = c(0,1), 
     lty = 4, ylab = "", xlab = "n")
points(nseq,eBseq, type="l", ylim = c(0,1), lty = 2)
points(nseq,eCseq, type="l", ylim = c(0,1), lty = 3)
points(nseq,useq, type="l", ylim = c(0,1), lty = 1)
points(nseq,eta_n(th_d,nseq), type="l", ylim = c(0,1), lty = 1, col = "grey")

grid()

legend("bottomright", legend = c(expression(u[n]),
                                 expression(e[n]^a),
                                 expression(e[n]^b),
                                 expression(e[n]^c),
                                 expression(eta[n](theta[d]))
),
lty = c(1,4,2,3,1),
col = c(1,1,1,1,"grey"))


## case 2

w_0 = 0.5; w_1 = 1-w_0

nmin = 1; nmax = 2000
nseq = nmin:nmax

cp0 = rnorm(M*w_0,theta_0,sqrt(sigmasq/n_d0))
cp1 = rnorm(M*w_1,th_d,sqrt(sigmasq/n_d1))
theta_sim = c(cp0,cp1)

pi0 = mean(c(theta_sim <= theta_0))
pi1 = 1-pi0

eAseq = c()
eBseq = c()
eCseq = c()
useq  = c()

for(i in 1:length(nseq)){
  
  eta_sim = sapply(theta_sim, eta_n, n = nseq[i])
  
  eA = mean(eta_sim * c(theta_sim > theta_0))
  eB = eA / pi1
  eC = mean(eta_sim)
  u  = mean( (1-eta_sim)*c(theta_sim <= theta_0) + eta_sim * c(theta_sim > theta_0))
  
  eAseq = c(eAseq,eA)
  eBseq = c(eBseq,eB)
  eCseq = c(eCseq,eC)
  useq  = c(useq,u)
}

par(mfrow = c(1,2))

curve(dnormMix(x, mean1 = theta_0, sd1 = sqrt(sigmasq/n_d0), 
                  mean2 = th_d, sd2 = sqrt(sigmasq/n_d1), p.mix = c(w_1)), 
      xlim = c(-.6,1.2), ylim = c(0,2), xlab = expression(theta), ylab = "density")

xx = seq(-.6,0,length.out = 100)
polygon(x = c(xx, rev(xx)),
        y =c(dnormMix(xx, mean1 = theta_0, sd1 = sqrt(sigmasq/n_d0), 
                      mean2 = th_d, sd2 = sqrt(sigmasq/n_d1), p.mix = c(w_1)),rep(0, length(xx))),
        col = "grey", border = "grey", lty = 2)
abline(v = 0, lty = 2)
text(-0.5,0.4,expression(paste(p[0],"= 0.27")))


plot(nseq,eAseq, type="l", ylim = c(0,1), 
     lty = 4, ylab = "", xlab = "n")
points(nseq,eBseq, type="l", ylim = c(0,1), lty = 2)
points(nseq,eCseq, type="l", ylim = c(0,1), lty = 3)
points(nseq,useq, type="l", ylim = c(0,1), lty = 1)
points(nseq,eta_n(th_d,nseq), type="l", ylim = c(0,1), lty = 1, col = "grey")

grid()

legend("bottomright", legend = c(expression(u[n]),
                                 expression(e[n]^a),
                                 expression(e[n]^b),
                                 expression(e[n]^c),
                                 expression(eta[n](theta[d]))
),
lty = c(1,4,2,3,1),
col = c(1,1,1,1,"grey"))


## case 3

w_0 = 0.75; w_1 = 1-w_0

nmin = 1; nmax = 2000
nseq = nmin:nmax

cp0 = rnorm(M*w_0,theta_0,sqrt(sigmasq/n_d0))
cp1 = rnorm(M*w_1,th_d,sqrt(sigmasq/n_d1))
theta_sim = c(cp0,cp1)

pi0 = mean(c(theta_sim <= theta_0))
pi1 = 1-pi0

eAseq = c()
eBseq = c()
eCseq = c()
useq  = c()

for(i in 1:length(nseq)){
  
  eta_sim = sapply(theta_sim, eta_n, n = nseq[i])
  
  eA = mean(eta_sim * c(theta_sim > theta_0))
  eB = eA / pi1
  eC = mean(eta_sim)
  u  = mean( (1-eta_sim)*c(theta_sim <= theta_0) + eta_sim * c(theta_sim > theta_0))
  
  eAseq = c(eAseq,eA)
  eBseq = c(eBseq,eB)
  eCseq = c(eCseq,eC)
  useq  = c(useq,u)
}

par(mfrow = c(1,2))

curve(dnormMix(x, mean1 = theta_0, sd1 = sqrt(sigmasq/n_d0), 
                  mean2 = th_d, sd2 = sqrt(sigmasq/n_d1), p.mix = c(w_1)), 
      xlim = c(-.6,1.2), ylim = c(0,2), xlab = expression(theta), ylab = "density")

xx = seq(-.6,0,length.out = 100)
polygon(x = c(xx, rev(xx)),
        y =c(dnormMix(xx, mean1 = theta_0, sd1 = sqrt(sigmasq/n_d0), 
                      mean2 = th_d, sd2 = sqrt(sigmasq/n_d1), p.mix = c(w_1)),rep(0, length(xx))),
        col = "grey", border = "grey", lty = 2)
abline(v = 0, lty = 2)
text(-0.5,0.4,expression(paste(p[0],"= 0.38")))


plot(nseq,eAseq, type="l", ylim = c(0,1), 
     lty = 4, ylab = "", xlab = "n")
points(nseq,eBseq, type="l", ylim = c(0,1), lty = 2)
points(nseq,eCseq, type="l", ylim = c(0,1), lty = 3)
points(nseq,useq, type="l", ylim = c(0,1), lty = 1)
points(nseq,eta_n(th_d,nseq), type="l", ylim = c(0,1), lty = 1, col = "grey")

grid()

legend("bottomright", legend = c(expression(u[n]),
                                 expression(e[n]^a),
                                 expression(e[n]^b),
                                 expression(e[n]^c),
                                 expression(eta[n](theta[d]))
),
lty = c(1,4,2,3,1),
col = c(1,1,1,1,"grey"))


```

\newpage

Session info:

```{r sessionInfo, echo = F}
utils::sessionInfo()
```

```{r close, echo = T, eval = T}
save.image(file = "uPoS.RData")
```
