# Supplementary material for: Rethinking Probability of Success as Bayes Utility
Source: Biom J. 2025 Jul 14;67(4):e70067. doi: 10.1002/bimj.70067 (PMC12260142; doi:10.1002/bimj.70067)
Supplement: Supplementary file 1 — Supporting File 1: bimj70067‐sup‐0001‐Datacode.zip. [file BIMJ-67-e70067-s001.zip › Code/README.txt]

Rethinking probability of success as Bayes utility

Fulvio De Santis, Stefania Gubbiotti, Francesco Mariani

Authors of the code: Fulvio De Santis (fulvio.desantis@uniroma1.it), Stefania Gubbiotti (Stefania.gubbiotti@uniroma1.it), Francesco Mariani (f.mariani@uniroma1.it)

This folder contains:

- uPoS_functions.R: a R script with the main functions used in reproduce_results.qmd. These functions can be used to reproduce the examples in the paper and to explore other parameters configurations.

- reproduce_results.qmd: a Quarto file that, without any manual editing, replicates all the tables and figures in the article. This document generates the PDF output reproduce_results.pdf and saves the R objects into the uPoS.RData file.

- reproduce_results.pdf: the PDF file produced by reproduce_results.qmd which includes all tables and figures numbered consistently with those in the paper.

- uPoS.RData: a RData file with all the objects created in reproduce_results.qmd

Note that the user is also provided with a user-friendly R Shiny Web App that can serve as a substitute for R codes and that is available at https://6kp5ow-francesco-mariani.shinyapps.io/uPoS/. 

Session Info:

The code was produced with the following versions of R and packages:

R version 4.3.1 (2023-06-16)
Platform: aarch64-apple-darwin20 (64-bit)
Running under: macOS Ventura 13.1
Matrix products: default
BLAS:   /Library/Frameworks/R.framework/Versions/4.3-arm64/Resources/lib/libRblas.0.dylib
LAPACK: /Library/Frameworks/R.framework/Versions/4.3-arm64/Resources/lib/libRlapack.dylib;  L
locale:
[1] en_US.UTF-8/en_US.UTF-8/en_US.UTF-8/C/en_US.UTF-8/en_US.UTF-8
time zone: Europe/Rome
tzcode source: internal
attached base packages:
[1] stats4    stats     graphics  grDevices utils     datasets  methods
[8] base
other attached packages:
[1] knitr_1.44      invgamma_1.1    EnvStats_3.0.0  truncnorm_1.0-9
[5] sn_2.1.1
loaded via a namespace (and not attached):
 [1] digest_0.6.33
 [4] xfun_0.52
 [7] cli_3.6.4
[10] rstudioapi_0.15.0
[13] yaml_2.3.7
numDeriv_2016.8-1.1 fastmap_1.1.1
htmltools_0.5.8.1
mnormt_2.1.1
tools_4.3.1
rlang_1.1.6
rmarkdown_2.25
compiler_4.3.1
evaluate_0.21
jsonlite_1.8.7
