# Supplementary material for: Rethinking Probability of Success as Bayes Utility
Source: Biom J. 2025 Jul 14;67(4):e70067. doi: 10.1002/bimj.70067 (PMC12260142; doi:10.1002/bimj.70067)
Supplement: Supplementary file 1 — Supporting File 1: bimj70067‐sup‐0001‐Datacode.zip. [file BIMJ-67-e70067-s001.zip › Code/uPoS_functions.R]

# This R file is part of the Supplementary Material of the paper F. De Santis, S. Gubbiotti, F. Mariani. (2025) Rethinking probability of 
# success as Bayes utility. The file contains the main functions used by the Quarto file reproduce_results.qmd. The functions provided can be
# edited by the user so to explore other parameters configurations.

require("sn")
require("truncnorm")
require("EnvStats")
require("invgamma")
require("knitr")


### Functions for power calculation

# Function: eta_n()
# Description: it computes the value of the power on a given theta value under the known variance case
# theta: value of the parameter of interest
# n: sample size
# Return: the value of the Power

eta_n = function(theta, n){
  num = (theta - theta_0) + sqrt(sigmasq/n)*qnorm(alpha)
  den = sqrt(sigmasq/n)
  pnorm(num/den)
}

# Function: eta_n_uv()
# Description: it computes the value of the power on a given theta value under the unknown variance case
# theta: value of the parameter of interest
# n: sample size
# Return: the value of the Power

eta_n_uv = function(n, th_d, n_d, theta_0){
  eta_vec = c()
  theta_vec = c()
  for(i in 1:M){
    # draws from an IG for sigma2
    sig2_sim = rinvgamma(1, 16, 60)
    theta = rnorm(1, th_d, sqrt(sig2_sim/n_d))
    W_vec = c()
    for(i in 1:U){
      xn = rnorm(n, theta, sqrt(sig2_sim))
      xmedion = mean(xn)
      s2n = sum((xn - xmedion)^2)/(n-1)
      W_obs = sqrt(n/s2n)*(xmedion - theta_0)
      W_vec = c(W_vec, W_obs)
    }
    theta_vec = c(theta_vec, theta)
    eta_vec = c(eta_vec, sum( W_vec > qt(1-alpha, df= n-1 ) )/U)
  }
  return(list(eta_vec,theta_vec))
}

### Functions for Table 1

# Function: t1_row_fun
# Description: it allows to replicate results in Table 1 for normal or point mass design prior (known variance case)
# th_d: design prior mean
# n_d: design prior sample size
# n: sample size
# Return: a vector containing values of PoS according to the different definitions

t1_row_fun = function(th_d, n_d, n){
  
  pi0 = pnorm(theta_0, mean = th_d, sd = sqrt(sigmasq/n_d))
  pi1 = 1-pi0
  
  theta_sim = rnorm(M,th_d,sqrt(sigmasq/n_d))
  eta_sim = sapply(theta_sim, eta_n, n = n)
  
  eA = mean(eta_sim * c(theta_sim > theta_0))
  eB = eA / pi1
  eC = mean(eta_sim)
  u  = mean( (1-eta_sim)*c(theta_sim <= theta_0) + eta_sim * c(theta_sim > theta_0))
  
  return(c("pi0" = round(pi0,2), "eA" = eA, "eB" = eB, "eC" = eC, "u" = u))
  
}

# Function: t1_row_sn_fun
# Description: it allows to replicate results in Table 1 for skew normal design priors (known variance case)
# th_d: design prior mean
# n_d: design prior sample size
# lambda: skewness parameter
# n: sample size
# Return: a vector containing values of PoS according to the different definitions


t1_row_sn_fun = function(th_d, n_d, lambda = 1, n){
  
  pi0 = psn(theta_0,xi = th_d, omega = sqrt(sigmasq/n_d), alpha = lambda)
  pi1 = 1 - pi0
  
  theta_sim = rsn(M,xi = th_d, omega = sqrt(sigmasq/n_d), alpha = lambda)
  eta_sim = sapply(theta_sim, eta_n, n = n)
  
  eA = mean(eta_sim * c(theta_sim > theta_0))
  eB = eA / pi1
  eC = mean(eta_sim)
  u  = mean( (1-eta_sim)*c(theta_sim <= theta_0) + eta_sim * c(theta_sim > theta_0))
  
  return(c("pi0" = round(pi0,2),"eA" = eA, "eB" = eB, "eC" = eC, "u" = u))
  
}

# Function: t1_row_tn_fun
# Description: it allows to replicate results in Table 1 for truncated normal design priors (known variance case)
# th_d: design prior mean
# n_d: design prior sample size
# thetaL: left truncation
# thetaU: right truncation
# n: sample size
# Return: a vector containing values of PoS according to the different definitions

t1_row_tn_fun = function(th_d, n_d, thetaL = 0, thetaU = Inf, n){
  
  pi0 = ptruncnorm(theta_0,mean = th_d, sd = sqrt(sigmasq/n_d), a = thetaL, b = thetaU)
  pi1 = 1 - pi0
  
  theta_sim = rtruncnorm(M,mean = th_d, sd = sqrt(sigmasq/n_d), a = thetaL, b = thetaU)
  eta_sim = sapply(theta_sim, eta_n, n = n)
  
  eA = mean(eta_sim * c(theta_sim > theta_0))
  eB = eA / pi1
  eC = mean(eta_sim)
  u  = mean( (1-eta_sim)*c(theta_sim <= theta_0) + eta_sim * c(theta_sim > theta_0))
  
  return(c("pi0" = round(pi0,2),"eA" = eA, "eB" = eB, "eC" = eC, "u" = u))
  
}


### Functions for Table 2

# Function: t2_row_fun
# Description: it allows to replicate results in Table 2 for normal and point mass design priors (known variance case)
# th_d: design prior mean
# n_d: design prior sample size
# nmin: minimum sample size for calculations
# nmax: maximum sample size for calculations
# n: sample size
# Return: a vector containing values of the optimal sample sizes according to the different definitions of PoS

t2_row_fun = function(th_d, n_d, nmin = 1, nmax){
  
  pi0 = pnorm(theta_0, mean = th_d, sd = sqrt(sigmasq/n_d))
  pi1 = 1-pi0
  
  theta_sim = rnorm(M,th_d,sqrt(sigmasq/n_d))
  
  nseq = nmin:nmax
  
  etaseq = eta_n(th_d,nseq)
  
  eAseq = c()
  eBseq = c()
  eCseq = c()
  useq  = c()
  
  for(i in 1:length(nseq)){
    
    eta_sim = sapply(theta_sim, eta_n, n = nseq[i])
    
    eA = mean(eta_sim * c(theta_sim > theta_0))
    eB = eA / pi1
    eC = mean(eta_sim)
    u  = mean( (1-eta_sim)*c(theta_sim <= theta_0) + eta_sim * c(theta_sim > theta_0))
    
    eAseq = c(eAseq,eA)
    eBseq = c(eBseq,eB)
    eCseq = c(eCseq,eC)
    useq  = c(useq,u)
  }
  
  eps.B = 0.8; eps.u = 0.8; eps.eta = 0.8
  eps.A = 0.8*pi1; eps.C = 0.8*pi1
  
  nA = nseq[which(eAseq > eps.A)[1]]
  nB = nseq[which(eBseq > eps.B)[1]]
  nC = nseq[which(eCseq > eps.C)[1]]
  nU = nseq[which(useq  > eps.u)[1]]
  neta = nseq[which(etaseq  > eps.eta)[1]]
  
  return(c("pi0" = round(pi0,2),"nA" = nA, "nB" = nB, "nC" = nC, "nU" = nU))
  
}

# Function: t2_row_sn_fun
# Description: it allows to replicate results in Table 2 for skew normal design priors (known variance case)
# th_d: design prior mean
# n_d: design prior sample size
# lambda: skewness parameter
# nmin: minimum sample size for calculations
# nmax: maximum sample size for calculations
# n: sample size
# Return: a vector containing values of the optimal sample sizes according to the different definitions of PoS

t2_row_sn_fun = function(th_d, n_d, lambda = 1, nmin = 1, nmax){
  
  pi0 = psn(theta_0,xi = th_d, omega = sqrt(sigmasq/n_d), alpha = lambda)
  pi1 = 1 - pi0
  
  theta_sim = rsn(M,xi = th_d, omega = sqrt(sigmasq/n_d), alpha = lambda)
  
  nseq = nmin:nmax
  
  etaseq = eta_n(th_d,nseq)
  
  eAseq = c()
  eBseq = c()
  eCseq = c()
  useq  = c()
  
  for(i in 1:length(nseq)){
    
    eta_sim = sapply(theta_sim, eta_n, n = nseq[i])
    
    eA = mean(eta_sim * c(theta_sim > theta_0))
    eB = eA / pi1
    eC = mean(eta_sim)
    u  = mean( (1-eta_sim)*c(theta_sim <= theta_0) + eta_sim * c(theta_sim > theta_0))
    
    eAseq = c(eAseq,eA)
    eBseq = c(eBseq,eB)
    eCseq = c(eCseq,eC)
    useq  = c(useq,u)
  }
  
  eps.B = 0.8; eps.u = 0.8; eps.eta = 0.8
  eps.A = 0.8*pi1; eps.C = 0.8*pi1
  
  nA = nseq[which(eAseq > eps.A)[1]]
  nB = nseq[which(eBseq > eps.B)[1]]
  nC = nseq[which(eCseq > eps.C)[1]]
  nU = nseq[which(useq  > eps.u)[1]]
  neta = nseq[which(etaseq  > eps.eta)[1]]
  
  return(c("pi0" = round(pi0,2),"nA" = nA, "nB" = nB, "nC" = nC, "nU" = nU))
  
}

# Function: t2_row_tn_fun
# Description: it allows to replicate results in Table 2 for truncated normal design priors (known variance case)
# th_d: design prior mean
# n_d: design prior sample size
# thetaL: left truncation
# thetaU: right truncation
# nmin: minimum sample size for calculations
# nmax: maximum sample size for calculations
# n: sample size
# Return: a vector containing values of the optimal sample sizes according to the different definitions of PoS

t2_row_tn_fun = function(th_d, n_d, thetaL = 0, thetaU = Inf, nmin = 1, nmax){
  
  pi0 = ptruncnorm(theta_0,mean = th_d, sd = sqrt(sigmasq/n_d), a = thetaL, b = thetaU)
  pi1 = 1 - pi0
  
  theta_sim = rtruncnorm(M,mean = th_d, sd = sqrt(sigmasq/n_d), a = thetaL, b = thetaU)
  
  nseq = nmin:nmax
  
  etaseq = eta_n(th_d,nseq)
  
  eAseq = c()
  eBseq = c()
  eCseq = c()
  useq  = c()
  
  for(i in 1:length(nseq)){
    
    eta_sim = sapply(theta_sim, eta_n, n = nseq[i])
    
    eA = mean(eta_sim * c(theta_sim > theta_0))
    eB = eA / pi1
    eC = mean(eta_sim)
    u  = mean( (1-eta_sim)*c(theta_sim <= theta_0) + eta_sim * c(theta_sim > theta_0))
    
    eAseq = c(eAseq,eA)
    eBseq = c(eBseq,eB)
    eCseq = c(eCseq,eC)
    useq  = c(useq,u)
  }
  
  eps.B = 0.8; eps.u = 0.8; eps.eta = 0.8
  eps.A = 0.8*pi1; eps.C = 0.8*pi1
  
  nA = nseq[which(eAseq > eps.A)[1]]
  nB = nseq[which(eBseq > eps.B)[1]]
  nC = nseq[which(eCseq > eps.C)[1]]
  nU = nseq[which(useq  > eps.u)[1]]
  neta = nseq[which(etaseq  > eps.eta)[1]]
  
  return(c("pi0" = round(pi0,2),"nA" = nA, "nB" = nB, "nC" = nC, "nU" = nU))
  
}


### Functions for Table 3

# Function: t3_row_fun
# Description: it allows to replicate results in Table 3 for normal design priors (known variance case)
# th_d: design prior mean
# n_d: design prior sample size
# n: sample size
# Return: a vector containing values of uPoS and of (uPoS - j), with j meaning other definitions of PoS

t3_row_fun = function(th_d, n_d, n){
  
  pi0 = pnorm(theta_0, mean = th_d, sd = sqrt(sigmasq/n_d))
  pi1 = 1-pi0
  
  theta_sim = rnorm(M,th_d,sqrt(sigmasq/n_d))
  eta_sim = sapply(theta_sim, eta_n, n = n)
  
  eA = mean(eta_sim * c(theta_sim > theta_0))
  eB = eA / pi1
  eC = mean(eta_sim)
  u  = mean( (1-eta_sim)*c(theta_sim <= theta_0) + eta_sim * c(theta_sim > theta_0))
  
  return(c("pi0" = round(pi0,2), "u" = u, "u - eA" = u-eA, "u - eB" = u-eB, "u - eC" = u-eC))
  
}

# Function: t3_row_sn_fun
# Description: it allows to replicate results in Table 3 for skew normal design priors (known variance case)
# th_d: design prior mean
# n_d: design prior sample size
# lambda: skewness parameter
# n: sample size
# Return: a vector containing values of uPoS and of (uPoS - j), with j meaning other definitions of PoS

t3_row_sn_fun = function(th_d, n_d, lambda = 1, n){
  
  pi0 = psn(theta_0,xi = th_d, omega = sqrt(sigmasq/n_d), alpha = lambda)
  pi1 = 1 - pi0
  
  theta_sim = rsn(M,xi = th_d, omega = sqrt(sigmasq/n_d), alpha = lambda)
  eta_sim = sapply(theta_sim, eta_n, n = n)
  
  eA = mean(eta_sim * c(theta_sim > theta_0))
  eB = eA / pi1
  eC = mean(eta_sim)
  u  = mean( (1-eta_sim)*c(theta_sim <= theta_0) + eta_sim * c(theta_sim > theta_0))
  
  return(c("pi0" = round(pi0,2), "u" = u, "u - eA" = u-eA, "u - eB" = u-eB, "u - eC" = u-eC))
  
}

# Function: t3_row_tn_fun
# Description: it allows to replicate results in Table 3 for truncated normal design priors (known variance case)
# th_d: design prior mean
# n_d: design prior sample size
# thetaL: left truncation
# thetaU: right truncation
# Return: a vector containing values of uPoS and of (uPoS - j), with j meaning other definitions of PoS

t3_row_tn_fun = function(th_d, n_d, thetaL = 0, thetaU = Inf, n){
  
  pi0 = ptruncnorm(theta_0,mean = th_d, sd = sqrt(sigmasq/n_d), a = thetaL, b = thetaU)
  pi1 = 1 - pi0
  
  theta_sim = rtruncnorm(M,mean = th_d, sd = sqrt(sigmasq/n_d), a = thetaL, b = thetaU)
  eta_sim = sapply(theta_sim, eta_n, n = n)
  
  eA = mean(eta_sim * c(theta_sim > theta_0))
  eB = eA / pi1
  eC = mean(eta_sim)
  u  = mean( (1-eta_sim)*c(theta_sim <= theta_0) + eta_sim * c(theta_sim > theta_0))
  
  return(c("pi0" = round(pi0,2), "u" = u, "u - eA" = u-eA, "u - eB" = u-eB, "u - eC" = u-eC))
  
}

### Function for Table 4

# Function: t4_row_fun
# Description: it allows to replicate results in Table 4 for normal design priors (unknown variance case)
# th_d: design prior mean
# n_d: design prior sample size
# n: sample size
# Return: a vector containing values of PoS according to the different definitions

t4_row_fun = function(th_d, n_d, n){
  
  eta_theta = eta_n_uv(n,th_d, n_d, theta_0)
  eta_sim = eta_theta[[1]]
  theta_sim = eta_theta[[2]]
  
  pi1 = sum(theta_sim > theta_0)/length(theta_sim)
  pi0 = 1 - pi1
  
  eA = mean(eta_sim * c(theta_sim > theta_0))
  eB = eA / pi1
  eC = mean(eta_sim)
  u  = mean( (1-eta_sim)*c(theta_sim <= theta_0) + eta_sim * c(theta_sim > theta_0))
  
  return(c("pi0" = round(pi0,2),"eA" = eA, "eB" = eB, "eC" = eC, "u" = u))      
}

### Function for Table 5

# Function: t5_row_fun
# Description: it allows to replicate results in Table 4 for mixture of normal design priors (known variance case)
# Note: the first component of the mixture is centered on theta_0
# th_d: design prior mean of the second component of the mixture
# n_d0: design prior sample size of the first component of the mixture
# n_d1: design prior sample size of the second component of the mixture
# w0: weight of the first component
# n: sample size
# Return: a vector containing values of PoS according to the different definitions

t5_row_fun = function(th_d, n_d0, n_d1, w_0, n){
  
  w_1 = 1-w_0
  
  cp0 = rnorm(M*w_0,theta_0,sqrt(sigmasq/n_d0))
  cp1 = rnorm(M*w_1,th_d,sqrt(sigmasq/n_d1))
  theta_sim = c(cp0,cp1)
  
  pi0 = mean(c(theta_sim <= theta_0))
  pi1 = 1-pi0
  
  eta_sim = sapply(theta_sim, eta_n, n = n)
  
  eA = mean(eta_sim * c(theta_sim > theta_0))
  eB = eA / pi1
  eC = mean(eta_sim)
  u  = mean( (1-eta_sim)*c(theta_sim <= theta_0) + eta_sim * c(theta_sim > theta_0))
  
  return(c("pi0" = round(pi0,2),"eA" = eA, "eB" = eB, "eC" = eC, "u" = u))
  
}

### Function for Table 6

# Function: t6_row_fun
# Description: it allows to replicate results in Table 4 for mixture of normal design priors (known variance case)
# Note: the first component of the mixture is centered on theta_0
# th_d: design prior mean of the second component of the mixture
# n_d0: design prior sample size of the first component of the mixture
# n_d1: design prior sample size of the second component of the mixture
# w0: weight of the first component
# nmin: minimum sample size for calculations
# nmax: maximum sample size for calculations
# Return: a vector containing values of the optimal sample sizes according to the different definitions of PoS

t6_row_fun = function(th_d, n_d0, n_d1, w_0, nmin = 1, nmax){
  
  w_1 = 1-w_0
  
  cp0 = rnorm(M*w_0,theta_0,sqrt(sigmasq/n_d0))
  cp1 = rnorm(M*w_1,th_d,sqrt(sigmasq/n_d1))
  theta_sim = c(cp0,cp1)
  
  pi0 = mean(c(theta_sim <= theta_0))
  pi1 = 1-pi0
  
  nseq = nmin:nmax
  
  eAseq = c()
  eBseq = c()
  eCseq = c()
  useq  = c()
  
  for(i in 1:length(nseq)){
    
    eta_sim = sapply(theta_sim, eta_n, n = nseq[i])
    
    eA = mean(eta_sim * c(theta_sim > theta_0))
    eB = eA / pi1
    eC = mean(eta_sim)
    u  = mean( (1-eta_sim)*c(theta_sim <= theta_0) + eta_sim * c(theta_sim > theta_0))
    
    eAseq = c(eAseq,eA)
    eBseq = c(eBseq,eB)
    eCseq = c(eCseq,eC)
    useq  = c(useq,u)
  }
  
  eps.B = 0.8; eps.u = 0.8; eps.eta = 0.8
  eps.A = 0.8*pi1; eps.C = 0.8*pi1
  
  nA = nseq[which(eAseq > eps.A)[1]]
  nB = nseq[which(eBseq > eps.B)[1]]
  nC = nseq[which(eCseq > eps.C)[1]]
  nU = nseq[which(useq  > eps.u)[1]]
  
  return(c("pi0" = round(pi0,2), "nA" = nA, "nB" = nB, "nC" = nC, "nU" = nU))
  
}
